# Supplementary material for: Exercise Promotes Hippocampal Neurogenesis in T2DM Mice via Irisin/TLR4/MyD88/NF-κB-Mediated Neuroinflammation Pathway
Source: Biology (Basel). 2024 Oct 10;13(10):809. doi: 10.3390/biology13100809 (PMC11504848; doi:10.3390/biology13100809)
Supplement: Supplementary file 1 [file biology-13-00809-s001.zip]

Archive with 1 entries (1 files):
- biology-3197233-supplementary.pdf
